# Supplementary material for: A Positive Causal Relationship between Noodle Intake and Metabolic Syndrome: A Two-Sample Mendelian Randomization Study
Source: Nutrients. 2023 Apr 26;15(9):2091. doi: 10.3390/nu15092091 (PMC10181479; doi:10.3390/nu15092091)
Supplement: Supplementary file 1 [file nutrients-15-02091-s001.zip]

Archive with 1 entries (1 files):
- nutrients-2361728-supplementary.pdf
